# Supplementary material for: Mitochondrial genome of Cossura pygodactylata Jones 1956 (Annelida: Sedentaria) from the White Sea
Source: Mitochondrial DNA B Resour. 2026 May 11;11(6):734–8. doi: 10.1080/23802359.2026.2670063 (PMC13162558; doi:10.1080/23802359.2026.2670063)
Supplement: TableS1.csv [file TMDN_A_2670063_SM9678.csv]

Museum number	Geolocation	Depth	Collection date	Collection method	Collected by
ZMMU WS31492	N 66.5231, E 33.2561	40 m	05.09.2016	Van Veen grab sampler	A.Kokorin, A.Lavrov, B.Chava, A.Zhadan
ZMMU WS31493	N 66.5231, E 33.2561	40 m	05.09.2016	Van Veen grab sampler	A.Kokorin, A.Lavrov, B.Chava, A.Zhadan
ZMMU WS31490	N 66.5227, E 33.2605	43 m	07.09.2016	Day Grab Sampler	A.Kokorin, A.Lavrov, A.Zhadan, V.Kozin
ZMMU WS31506	N 66.5267-66.5263, E 33.1760-33.1695	30-45m	14.08.2023	Hyperbenthic Ockerman dredge in Basin-Spiridonov modification	A.Koroleva, A.Zhadan, A.Tzetlin
